# Supplementary material for: Association between dietary and suicidal behaviors in adolescents in Korea based on the Youth Risk Behavior Survey (2015-2020)
Source: Epidemiol Health. 2022 Mar 12;44:e2022033. doi: 10.4178/epih.e2022033 (PMC9350419; doi:10.4178/epih.e2022033)
Supplement: Supplementary Material 1. — Composition of dietary behavior predictors measured each year [file epih-44-e2022033-suppl1.xlsx]

## Sheet: Sheet1
Supplementary Material 1 Composition of dietary behavior predictors measured each year
	The 11th (2015) survey	The 12th (2016) survey	The 13th (2017) Survey	The 14th (2018) survey	The 15th (2019) Survey	The 16th (2020) Survey
[F_BR] In the last 7 days, how many days did you eat breakfast (except milk or juice only)?	O	O	O	O	O	O
[F_FRUIT] In the last 7 days, how often did you eat fruit (except fruit juice)?	O	O	O	O	O	O
[F_SODA] In the last 7 days, how often did you drink soda (except carbonated water)?	O	O	O	O	O	O
[F_CAFFEINE] In the last 7 days, how often did you drink energy (or highly caffeinated) beverages?	O	O	O	-	O	-
[F_SWDRINK] In the last 7 days, how often did you drink sweetened beverages (other than soda and caffeinated)?	O	O	O	O	O	O
[F_FASTFOOD] In the last 7 days, how often did you eat fast food?	O	O	O	O	O	O
[F_INSTND] In the last 7 days, how often did you eat instant noodle ?	O	-	O	-	-	-
[F_CRACK] In the last 7 days, how often did you eat sweets?	O	-	O	-	-	-
[F_VEG] In the last 7 days, how often did you eat vegetables (except kimchi) at meals?	O	O	O	-	O	-
[F_MILK] In the last 7 days, how often did you drink milk (including chocolate milk, coffee milk, banana milk, strawberry milk)?	O	O	O	-	O	-
[F_WAT] In the last 7 days, how often did you drink water per day?		-	-	-	O	O
