# Supplementary material for: Association between dietary and suicidal behaviors in adolescents in Korea based on the Youth Risk Behavior Survey (2015-2020)
Source: Epidemiol Health. 2022 Mar 12;44:e2022033. doi: 10.4178/epih.e2022033 (PMC9350419; doi:10.4178/epih.e2022033)
Supplement: Supplementary Material 2 — Result of principle component analysis, Result of confirmatory factor analysis [file epih-44-e2022033-suppl2.xlsx]

## Sheet: Sheet1
	<Supplementary Material 2-1. Result of principle component analysis>
		PC1	PC2	PC3	PC4	PC5	PC6	PC7	PC8	PC9	PC10
	Soft drinks	0.4738	-0.0272	0.1464	-0.0359	0.1306	0.2973	0.3506	-0.0066	0.0047	0.7236
	Sweet drinks (uncarbonated, e.g., juice)	0.4491	0.0842	0.0721	-0.1325	0.2169	0.4989	0.1355	0.0947	-0.2479	-0.6194
	Fast food	0.444	-0.0205	-0.1671	0.0825	-0.0718	-0.2615	0.2016	-0.1671	0.7545	-0.2372
	Caffeinated drink	0.2988	0.0353	0.5491	-0.51	-0.4015	-0.208	-0.375	0.0513	0.0067	0.0094
	Instant noodle	0.394	-0.0444	-0.1566	0.3277	-0.2657	-0.5217	0.203	0.0402	-0.5687	-0.0437
	Snacks	0.3368	0.1173	-0.513	-0.0158	0.2496	-0.0036	-0.6786	0.2369	0.0042	0.1743
	Skipping breakfast	0.1044	-0.4236	0.4846	0.4009	0.5191	-0.1645	-0.2836	-0.1854	0.0011	-0.0528
	Fruits	-0.0147	-0.5562	0.0159	0.1927	-0.299	0.1921	0.0096	0.7075	0.1591	-0.0291
	Vegetable	-0.0699	0.5231	0.2711	0.0569	0.3596	-0.3249	0.1921	0.6006	0.1105	-0.0063
	Milk	0.0526	0.4609	0.2184	0.6368	-0.3853	0.3306	-0.2413	-0.0839	0.0904	0.0196
	<Supplementary Material 2-2. Result of confirmatory factor analysis>
		Components	Std.all (>0.5)	AVE (>0.5)	CR (>0.7)
	"Unhealthy food consumption"	Soft drinks	0.568	0.555	0.88
		Sweet drinks (uncarbonated, e.g., juice)	0.64
		Fast food	0.689
		Caffeinated drink	0.886
		Instant noodle	0.784
		Snacks	0.851
		Components	Std.all (>0.5)	AVE (>0.5)	CR (>0.7)
	"Nutrient deprivation"	Skipping breakfast	0.894	0.678	0.893
		Fruits	0.738
		Vegetable	0.774
		Milk	0.877
